# Supplementary material for: Effects of mild-to-moderate sensorineural hearing loss and signal amplification on vocal emotion recognition in middle-aged–older individuals
Source: PLoS One. 2025 Jul 16;20(7):e0322867. doi: 10.1371/journal.pone.0322867 (PMC12266405; doi:10.1371/journal.pone.0322867)
Supplement: S1 Appendix — (XLSX) [file pone.0322867.s001.xlsx]

## Sheet: Sheet1
Analysis	Effect	F	Eta2p	p	Significant pairwise comparisons
Mixed ANOVA- Emotion x Group, with Age, sentences, non-amp*
	Emotion	2.69	.07	0.033	Sadness and surprise > anger, fear, and happiness, all p <0.001
	Group	15.24	.29	<0.001	HL < NH, p <.001
	Age	0.31	.009	0.578	-
	Emotion x Group	3.68	.09	0.007	HL < NH for fear, p=.001, surprise, p=0.011, and happiness, p <0.001. Within HL group fear < sadness, p <0.001, happiness < anger, p=0.022, sadness, and surprise. Within NH group happiness < surprise, p=.004
	Emotion x Age	2.45	.06	0.048
					-
Mixed ANOVA- Emotion x Group with Age, sentences, amp**
	Emotion	2.49	.06	0.045	Surprise > anger, fear, happiness, all p <.001, and sadness, p=0.028. Sadness > anger, p=0.006, and happiness, p=0.025.
	Group	5.62	.13	0.023	HL < NH
	Age	0.30	.008	0.585	-
	Emotion x Group	0.90	.023	0.464	-
	Emotion x Age	1.93	0.048	0.109	-
Mixed ANOVA- Emotion x Group with Age, nonverbal, non-amp
	Emotion	2.05	5	0.090	-
	Group	25.18	.40	<0.001	HL < NH
	Age	0.15	.004	0.704	-
	Emotion x Group	2.59	.06	0.041	HL < NH for anger, p <0.001, fear, p =0.003, sadness, p=0.022, and interest, p <0.001. Within HL group happiness > anger p<0.001), fear p <001, sadness, p=0.005, and interest, p=0.025, and interest > anger, p=0.016, and fear , p=0.036.
	Emotion x Age	2.59	.06	0.041	-
Mixed ANOVA- Emotion x Group with Age, nonverbal, amp
	Emotion	0.76	20	0.547	-
	Group	10.30	.21	0.003	HL < NH
	Age	0.65	.02	0.425	-
	Emotion x Group	2.80	.07	0.031	HL < NH for anger, p=0.014, and sadness , p=0.002. Within the HL group happiness > anger, p<0.001, fear, p=0.026, and sadness, p <0.001.
	Emotion x Age	1.06,	.03	0.376	-
Repeated Measures ANOVA, Listening condition x Emotion, sentences
	Emotion	18.27	.48	<0.001	Surprise > anger, fear, and happiness, all p <.001. Sadness > anger, p=0.014, fear, p=0.008, and happiness, p <0.001
	Listening condition	3.10	.13	0.093	-
	Emotion x Listening condition	4.31	.18	0.003	Happiness > with amp compared to non-amp, p <.001
Repeated Measures ANOVA, Listening condition x Emotion, nonverbal
	Emotion	14.20	.42	<0.001	Happiness > fear, p=0.014, anger and sadness, both p <0.001. Interest > anger, p <0.001, fear, p=0.009, and sadness, p=0.011.
	Listening condition	16.80	.46	<0.001	Overall accuracy > with amp compared to non-amp
	Emotion x Listening condition	2.66	.12	0.038	Anger, p=0.004, fear, p=0.004, and interest, p=0.010 > with amp compared to non-amp
*Hearing loss group listening unaided, without amplification
** Hearing loss group listening with linear amplification
